# Supplementary material for: Distribution characteristics and diversity of myxomycetes in three parallel rivers in Yunnan, China
Source: PLoS One. 2024 Jan 2;19(1):e0293260. doi: 10.1371/journal.pone.0293260 (PMC10760652; doi:10.1371/journal.pone.0293260)
Supplement: S1 Table — (XLSX) [file pone.0293260.s001.xlsx]

## Sheet: Sheet1
The genus level distribution at different substrate types
Genus	Substrate types
	Dw	Ba	Br	Fl	Others
Cribraria	14	2	0	0	5
Licea	1	0	0	0	0
Lycogala	2	0	0	0	0
Tubifera	3	1	0	1	2
Badhamia	1	0	0	0	0
Craterium	2	1	2	6	4
Fuligo	1	0	0	0	0
Leocarpus	1	1	1	1	1
Physarum	6	4	4	11	5
Willkommlangea	1	0	0	0	0
Diachea	1	1	1	4	1
Diderma	1	0	2	2	0
Didymium	3	2	3	9	7
Lepidoderma	1	0	0	0	1
Lamproderma	1	1	0	1	0
Comatricha	4	1	1	1	1
Enerthenema	1	0	0	0	0
Collaria	1	0	0	0	0
Macbrideola	1	0	0	0	0
Stemonaria	5	1	0	0	0
Stemonitis	4	3	0	0	1
Stemonitopsis	2	0	0	0	0
Symphytocarpus	1	0	0	0	0
Arcyodes	1	1	0	0	0
Arcyria	8	3	1	2	1
Hemitrichia	3	2	1	1	3
Perichaena	0	1	0	1	0
Trichia	5	6	0	1	0
