# Supplementary material for: Distribution characteristics and diversity of myxomycetes in three parallel rivers in Yunnan, China
Source: PLoS One. 2024 Jan 2;19(1):e0293260. doi: 10.1371/journal.pone.0293260 (PMC10760652; doi:10.1371/journal.pone.0293260)
Supplement: S2 Table — (XLSX) [file pone.0293260.s002.xlsx]

## Sheet: Sheet1
Species records in different forest types and substrates
No.	Genus	Species	CF	BF	CBF	Dw	Ba	Br	Fl	Others
1	Cribraria	Cribraria argillacea	7	9	0	16	0	0	0	0
2		Cribraria atrofusca	1	0	0	1	0	0	0	0
3		Cribraria aurantiaca	3	1	6	9	1	0	0	0
4		Cribraria cancellata	18	2	9	26	0	0	0	3
5		Cribraria media	0	0	13	13	0	0	0	0
6		Cribraria microcarpa	1	0	0	1	0	0	0	0
7		Cribraria mirabilis	7	6	2	15	0	0	0	2
8		Cribraria persoonii	4	0	0	4	0	0	0	0
9		Cribraria piriformis	6	3	0	9	0	0	0	1
10		Cribraria purpurea	8	0	0	8	0	0	0	0
11		Cribraria splendens	3	2	6	8	3	0	0	1
12		Cribraria stellifera	3	0	0	3	0	0	0	0
13		Cribraria tenella	0	0	1	1	0	0	0	0
14		Cribraria vulgaris	7	2	0	8	0	0	0	1
15	Licea	Licea minima	0	0	1	1	0	0	0	0
16	Lycogala	Lycogala epidendrum	10	3	0	13	0	0	0	0
17		Lycogala conicum	1	0	0	1	0	0	0	0
18	Tubifera	Tubifera applanata	0	0	2	0	1	0	1	0
19		Tubifera dimorphotheca	0	3	0	3	0	0	0	0
20		Tubifera ferruginosa	5	0	1	6	0	0	0	1
21		Tubifera montana	0	3	0	3	0	0	0	3
22	Badhamia	Badhamia macrospora	1	0	0	1	0	0	0	0
23	Craterium	Craterium aureum	4	0	0	1	0	0	2	1
24		Craterium leucocephalum	12	0	9	0	0	6	12	6
25		Craterium leucocephalum var. cylindricum	0	0	4	0	0	0	2	2
26		Craterium minutum	6	0	2	2	0	1	6	1
27		Craterium minutum var. brunneum	0	0	1	0	0	0	1	0
28		Craterium reticulatum	0	0	7	0	2	0	5	0
29	Fuligo	Fuligo septica	0	0	1	1	0	0	0	0
30	Leocarpus	Leocarpus fragilis	8	0	0	2	1	3	2	3
31	Physarum	Physarum album	15	6	17	32	5	1	0	3
32		Physarum auriscalpium	0	0	2	0	0	0	2	0
33		Physarum bivalve	8	0	1	3	0	1	5	0
34		Physarum bogoriense	0	0	1	0	0	0	1	0
35		Physarum citrinum	0	0	4	0	2	0	2	0
36		Physarum didermoides	0	0	1	0	0	0	0	1
37		Physarum galbeum	1	0	0	0	1	0	0	0
38		Physarum leucophaeum	0	0	2	2	0	0	0	0
39		physarum leucopus	1	0	0	0	0	0	1	0
40		Physarum melleum	1	3	10	1	0	0	10	3
41		Physarum newtonii	1	0	0	0	0	0	1	0
42		Physarum oblatum	0	0	2	0	0	0	2	0
43		Physarum ovisporum	1	0	1	0	0	0	2	1
44		Physarum plicatum	0	0	1	0	0	0	1	0
45		Physarum robustum	0	1	0	0	0	1	0	0
46		Physarum roseum	0	0	1	1	0	0	0	0
47		Physarum viride	16	13	23	40	8	2	2	2
48	Willkommlangea	Willkommlangea reticulata	0	3	0	3	0	0	0	0
49	Diachea	Diachea bulbillosa	1	0	1	0	0	0	2	0
50		Diachea leucopodia	5	0	6	3	1	2	3	5
51		Diachea splendens	0	1	1	0	0	0	2	0
52		Diachea subsessilis	1	0	0	0	0	0	1	0
53	Diderma	Diderma effusum	1	0	1	0	0	0	2	0
54		Diderma hemisphaericum	0	1	3	0	0	4	1	0
55		Diderma radiatum	0	0	2	2	0	0	0	0
56		Diderma rugosum	0	0	1	0	0	1	0	0
57	Didymium	Didymium columellacavum	1	0	1	0	0	0	1	1
58		Didymium comatum	0	0	2	0	0	0	0	2
59		Didymium crustaceum	0	0	5	5	0	0	0	0
60		Didymium difforme	0	0	2	0	0	0	1	1
61		Didymium flexuosum	0	0	2	0	0	0	2	0
62		Didymium leoninum	0	0	6	0	0	0	6	0
63		Didymium megalosporum	11	0	16	0	4	1	20	3
64		Didymium minus	3	0	0	0	0	0	2	1
65		Didymium nigripes	4	1	20	1	1	4	20	2
66		Didymium squamulosum	4	0	5	1	0	1	6	2
67		Didymium verrucosporum	1	0	0	0	0	0	1	0
68	Lepidoderma	Lepidoderma tigrinum	0	0	1	1	0	0	0	1
69	Lamproderma	Lamproderma scintillans	10	5	3	5	4	0	9	0
70	Comatricha	Comatricha fragilis	0	0	2	2	0	0	0	0
71		Comatricha laxa	2	7	1	10	0	0	0	0
72		Comatricha nigra	1	2	0	3	0	0	0	0
73		Comatricha pellucida	1	0	0	0	0	0	0	1
74		Comatricha pulchella	0	0	2	0	0	1	1	0
75		Comatricha tenerrima	0	1	1	1	1	0	0	0
76	Enerthenema	Enerthenema papillatum	0	0	5	5	0	0	0	0
77	Collaria	Collaria arcyrionema	1	0	0	1	0	0	0	0
78	Macbrideola	Macbrideola synsporos	1	0	0	1	0	0	0	0
79	Stemonaria	Stemonaria fuscoides	2	0	0	2	0	0	0	0
80		Stemonaria irregularis	0	0	5	5	0	0	0	0
81		Stemonaria laxiretis	0	1	0	1	0	0	0	0
82		Stemonaria longa	0	1	0	1	1	0	0	0
83		Stemonaria reticulospora	0	1	0	1	0	0	0	0
84	Stemonitis	Stemonitis axifera	3	1	1	5	0	0	0	0
85		Stemonitis flavogenita	2	1	0	3	0	0	0	0
86		Stemonitis fusca	0	0	4	3	1	0	0	0
87		Stemonitis marjana	0	0	2	0	2	0	0	0
88		Stemonitis smithii	1	0	0	0	0	0	0	1
89		Stemonitis splendens	0	4	7	10	1	0	0	0
90	Stemonitopsis	Stemonitopsis hyperopta var. landewaldii	0	3	0	3	0	0	0	0
91		Stemonitopsis typhina	3	3	4	10	0	0	0	0
92	Symphytocarpus	Symphytocarpus flaccidus	0	0	1	1	0	0	0	0
93	Arcyodes	Arcyodes incarnata	4	0	0	3	1	0	0	0
94	Arcyria	Arcyria cinerea	16	21	21	43	13	3	0	0
95		Arcyria denudata	5	4	3	12	0	0	0	0
96		Arcyria globosa	0	1	0	0	0	0	1	0
97		Arcyria incarnata	4	2	0	5	1	0	0	0
98		Arcyria insignis	0	0	1	1	0	0	0	0
99		Arcyria obvelata	1	0	1	2	0	0	0	0
100		Arcyria occidentalis	0	0	3	0	3	0	0	0
101		Arcyria oerstedii	0	4	4	7	0	0	1	5
102		Arcyria pomiformis	3	1	1	5	0	0	0	0
103		Arcyria versicolor	1	0	1	2	0	0	0	0
104	Hemitrichia	Hemitrichia calyculata	3	4	16	18	5	0	0	2
105		Hemitrichia clavata	8	3	4	15	0	0	0	1
106		Hemitrichia serpula	18	1	2	7	11	2	1	1
107	Perichaena	Perichaena depressa	4	0	5	0	9	0	0	0
108		Perichaena vermicularis	0	0	6	0	0	0	6	0
109	Trichia	Trichia affinis	0	0	3	3	0	0	0	0
110		Trichia botrytis	3	2	0	2	0	0	3	0
111		Trichia decipiens	7	8	7	22	0	0	0	0
112		Trichia favoginea	6	0	1	6	1	0	0	0
113		Trichia lutescens	2	0	0	0	2	0	0	0
114		Trichia persimilis	2	0	1	1	2	0	0	0
115		Trichia scabra	0	0	1	0	1	0	0	0
116		Trichia subfusca	1	0	0	0	1	0	0	0
117		Trichia varia	1	0	0	0	1	0	0	0
