# Supplementary material for: Distribution characteristics and diversity of myxomycetes in three parallel rivers in Yunnan, China
Source: PLoS One. 2024 Jan 2;19(1):e0293260. doi: 10.1371/journal.pone.0293260 (PMC10760652; doi:10.1371/journal.pone.0293260)
Supplement: S3 Table — (XLSX) [file pone.0293260.s003.xlsx]

## Sheet: Sheet1
Venn diagram of myxomycetes among different substrate types
Dw	Ba	Br	Fl	Others	Dw, Ba	Dw, Fl	Dw, Others	Dw, Br, Fl	Dw, Fl, Others	Dw, Ba, Br	Dw, Ba, Fl	Dw, Ba, Br, Others	Dw, Ba, Others	Dw, Br, Fl, Others	Fl, Others	Ba, Fl	Ba, Br, Fl, Others	Br, Fl	Br, Fl, Others	Common to all substrate types
Cribraria argillacea	Physarum galbeum	Physarum robustum	Craterium minutum var. brunneum	Physarum didermoides	Cribraria aurantiaca	Trichia botrytis	Cribraria cancellata	Physarum bivalve	Craterium aureum	Arcyria cinerea	Lamproderma scintillans	Physarum album	Cribraria splendens	Craterium minutum	Craterium leucocephalum var. cylindricum	Tubifera applanata	Didymium megalosporum	Diderma hemisphaericum	Craterium leucocephalum	Leocarpus fragilis
Cribraria atrofusca	Stemonitis marjana	Diderma rugosum	Physarum auriscalpium	Didymium comatum	Comatricha tenerrima		Cribraria mirabilis		Physarum melleum				Hemitrichia calyculata	Didymium squamulosum	Physarum ovisporum	Craterium reticulatum		Comatricha pulchella		Physarum viride
Cribraria media	Arcyria occidentalis		Physarum bogoriense	Comatricha pellucida	Stemonaria longa		Cribraria piriformis		Arcyria oerstedii						Didymium columellacavum	Physarum citrinum				Diachea leucopodia
Cribraria microcarpa	Perichaena depressa		physarum leucopus	Stemonitis smithii	Stemonitis fusca		Cribraria vulgaris								Didymium difforme					Didymium nigripes
Cribraria persoonii	Trichia lutescens		Physarum newtonii		Stemonitis splendens		Tubifera ferruginosa								Didymium minus					Hemitrichia serpula
Cribraria purpurea	Trichia scabra		Physarum oblatum		Arcyodes incarnata		Tubifera montana
Cribraria stellifera	Trichia subfusca		Physarum plicatum		Arcyria incarnata		Lepidoderma tigrinum
Cribraria tenella	Trichia varia		Diachea bulbillosa		Trichia favoginea		Hemitrichia clavata
Licea minima			Diachea splendens		Trichia persimilis
Lycogala epidendrum			Diachea subsessilis
Lycogala conicum			Diderma effusum
Tubifera dimorphotheca			Didymium flexuosum
Badhamia macrospora			Didymium leoninum
Fuligo septica			Didymium verrucosporum
Physarum leucophaeum			Arcyria globosa
Physarum roseum			Perichaena vermicularis
Willkommlangea reticulata
Diderma radiatum
Didymium crustaceum
Comatricha fragilis
Comatricha laxa
Comatricha nigra
Enerthenema papillatum
Collaria arcyrionema
Macbrideola synsporos
Stemonaria fuscoides
Stemonaria irregularis
Stemonaria laxiretis
Stemonaria reticulospora
Stemonitis axifera
Stemonitis flavogenita
Stemonitopsis hyperopta var. landewaldii
Stemonitopsis typhina
Symphytocarpus flaccidus
Arcyria denudata
Arcyria insignis
Arcyria obvelata
Arcyria pomiformis
Arcyria versicolor
Trichia affinis
Trichia decipiens
