# Supplementary material for: Distribution characteristics and diversity of myxomycetes in three parallel rivers in Yunnan, China
Source: PLoS One. 2024 Jan 2;19(1):e0293260. doi: 10.1371/journal.pone.0293260 (PMC10760652; doi:10.1371/journal.pone.0293260)
Supplement: S4 Table — (XLSX) [file pone.0293260.s004.xlsx]

## Sheet: Sheet1
The genus level distribution at different forest types
Genus	Forest types
	CF	BF	CBF
Cribraria	12	7	6
Licea	0	0	1
Lycogala	2	1	0
Tubifera	1	2	2
Badhamia	1	0	0
Craterium	3	0	5
Fuligo	0	0	1
Leocarpus	1	0	0
Physarum	8	4	13
Willkommlangea	0	1	0
Diachea	3	1	3
Diderma	1	1	4
Didymium	6	1	9
Lepidoderma	0	0	1
Lamproderma	1	1	1
Comatricha	3	3	4
Enerthenema	0	0	1
Collaria	1	0	0
Macbrideola	1	0	0
Stemonaria	1	3	1
Stemonitis	3	3	4
Stemonitopsis	1	2	1
Symphytocarpus	0	0	1
Arcyodes	1	0	0
Arcyria	6	6	8
Hemitrichia	3	3	3
Perichaena	1	0	2
Trichia	7	2	5
