# Supplementary material for: Distribution characteristics and diversity of myxomycetes in three parallel rivers in Yunnan, China
Source: PLoS One. 2024 Jan 2;19(1):e0293260. doi: 10.1371/journal.pone.0293260 (PMC10760652; doi:10.1371/journal.pone.0293260)
Supplement: S5 Table — (XLSX) [file pone.0293260.s005.xlsx]

## Sheet: Sheet1
Unique and commom species in different forest types
CF	BF	CBF	CF/BF	CF/CBF	BF/CBF	CF/BF/CBF
Cribraria atrofusca	Tubifera dimorphotheca	Cribraria media	Cribraria argillacea	Tubifera ferruginosa	Diachea splendens	Cribraria aurantiaca
Cribraria microcarpa	Tubifera montana	Cribraria tenella	Cribraria piriformis	Craterium leucocephalum	Diderma hemisphaericum	Cribraria cancellata
Cribraria persoonii	Physarum robustum	Licea minima	Cribraria vulgaris	Craterium minutum	Comatricha tenerrima	Cribraria mirabilis
Cribraria purpurea	Willkommlangea reticulata	Tubifera applanata	Lycogala epidendrum	Physarum bivalve	Stemonitis splendens	Cribraria splendens
Cribraria stellifera	Stemonaria laxiretis	Craterium leucocephalum var. cylindricum	Comatricha nigra	Physarum ovisporum	Arcyria oerstedii	Physarum album
Lycogala conicum	Stemonaria longa	Craterium minutum var. brunneum	Stemonitis flavogenita	Diachea bulbillosa		Physarum melleum
Badhamia macrospora	Stemonaria reticulospora	Craterium reticulatum	Arcyria incarnata	Diachea leucopodia		Physarum viride
Craterium aureum	Stemonitopsis hyperopta var. landewaldii	Fuligo septica	Trichia botrytis	Diderma effusum		Didymium nigripes
Leocarpus fragilis	Arcyria globosa	Physarum auriscalpium		Didymium columellacavum		Lamproderma scintillans
Physarum galbeum		Physarum bogoriense		Didymium megalosporum		Comatricha laxa
physarum leucopus		Physarum citrinum		Didymium squamulosum		Stemonitis axifera
Physarum newtonii		Physarum didermoides		Arcyria obvelata		Stemonitopsis typhina
Diachea subsessilis		Physarum leucophaeum		Arcyria versicolor		Arcyria cinerea
Didymium minus		Physarum oblatum		Perichaena depressa		Arcyria denudata
Didymium verrucosporum		Physarum plicatum		Trichia favoginea		Arcyria pomiformis
Comatricha pellucida		Physarum roseum		Trichia persimilis		Hemitrichia calyculata
Collaria arcyrionema		Diderma radiatum				Hemitrichia clavata
Macbrideola synsporos		Diderma rugosum				Hemitrichia serpula
Stemonaria fuscoides		Didymium comatum				Trichia decipiens
Stemonitis smithii		Didymium crustaceum
Arcyodes incarnata		Didymium difforme
Trichia lutescens		Didymium flexuosum
Trichia subfusca		Didymium leoninum
Trichia varia		Lepidoderma tigrinum
		Comatricha fragilis
		Comatricha pulchella
		Enerthenema papillatum
		Stemonaria irregularis
		Stemonitis fusca
		Stemonitis marjana
		Symphytocarpus flaccidus
		Arcyria insignis
		Arcyria occidentalis
		Perichaena vermicularis
		Trichia affinis
		Trichia scabra
