# Supplementary material for: Distribution characteristics and diversity of myxomycetes in three parallel rivers in Yunnan, China
Source: PLoS One. 2024 Jan 2;19(1):e0293260. doi: 10.1371/journal.pone.0293260 (PMC10760652; doi:10.1371/journal.pone.0293260)
Supplement: S6 Table — (XLSX) [file pone.0293260.s006.xlsx]

## Sheet: Sheet1
Species in each river valley
West of Nujiang River (WNR)	Lancang River Valley (LRV)	Jinsha River Valley (JRV)	East of Jinsha River (EJR)
Stemonitis splendens	Cribraria aurantiaca	Stemonitis fusca	Cribraria cancellata
Comatricha tenerrima	Stemonitis axifera	Physarum didermoides	Cribraria splendens
Stemonaria longa	Physarum album	Physarum oblatum	Cribraria aurantiaca
Physarum robustum	Craterium leucocephalum var. cylindricum	Physarum citrinum	Cribraria argillacea
Physarum viride	Enerthenema papillatum	Physarum bogoriense	Stemonitis smithii
Physarum album	Didymium nigripes	Physarum melleum	Comatricha laxa
Lamproderma scintillans	Didymium squamulosum	Physarum viride	Tubifera ferruginosa
Didymium nigripes	Perichaena vermicularis	Physarum album	Physarum galbeum
Arcyria cinerea	Arcyria cinerea	Craterium minutum	Didymium columellacavum
Cribraria cancellata	Fuligo septica	Didymium nigripes	Didymium minus
Cribraria splendens	Cribraria mirabilis	Didymium difforme	Didymium squamulosum
Cribraria aurantiaca	Cribraria cancellata	Didymium crustaceum	Arcyria incarnata
Stemonitopsis typhina	Cribraria argillacea	Didymium squamulosum	Arcyria denudata
Physarum leucophaeum	Cribraria piriformis	Didymium leoninum	Arcyria pomiformis
Physarum roseum	Cribraria vulgaris	Diderma rugosum	Stemonitis flavogenita
Didymium megalosporum	Comatricha pellucida	Diderma hemisphaericum	Physarum melleum
Perichaena vermicularis	Stemonaria fuscoides	Diachea leucopodia	Physarum viride
Hemitrichia calyculata	Physarum bivalve	Diachea splendens	Diderma hemisphaericum
Hemitrichia clavata	Physarum melleum	Hemitrichia calyculata	Diachea splendens
Trichia persimilis	Physarum viride	Arcyria cinerea	Arcyria cinerea
Tubifera dimorphotheca	Diachea leucopodia	Arcyria pomiformis	Cribraria purpurea
Hemitrichia serpula	Hemitrichia serpula	Arcyria oerstedii	Physarum ovisporum
Arcyria denudata	Hemitrichia calyculata	Trichia scabra	Physarum album
Arcyria globosa	Cribraria splendens	Cribraria mirabilis	Craterium minutum
Arcyria oerstedii	Cribraria media	Cribraria cancellata	Leocarpus fragilis
Cribraria tenella	Comatricha pulchella	Stemonitis splendens	Lamproderma scintillans
Stemonitis marjana	Comatricha fragilis	Physarum bivalve	Hemitrichia serpula
Physarum ovisporum	Symphytocarpus flaccidus	Didymium megalosporum	Hemitrichia clavata
Physarum melleum	Physarum auriscalpium	Didymium columellacavum	Trichia botrytis
Didymium flexuosum	Craterium reticulatum	Didymium comatum	Trichia decipiens
Didymium squamulosum	Lamproderma scintillans	Diachea bulbillosa	Trichia favoginea
Arcyria insignis	Didymium megalosporum	Perichaena depressa	Trichia lutescens
Trichia favoginea	Diderma radiatum	Cribraria aurantiaca	Trichia subfusca
	Diderma effusum	Cribraria persoonii	Trichia varia
	Lepidoderma tigrinum	Tubifera ferruginosa	Trichia persimilis
	Hemitrichia clavata	Diderma effusum	Lycogala conicum
	Arcyria denudata	Diachea subsessilis	Arcyodes incarnata
	Trichia decipiens	Hemitrichia serpula	Stemonitopsis typhina
	Trichia affinis	Cribraria vulgaris	Physarum bivalve
	Arcyria occidentalis	Cribraria stellifera	Craterium aureum
		Comatricha nigra	Collaria arcyrionema
		Lamproderma scintillans	Perichaena depressa
		Didymium verrucosporum	Arcyria versicolor
		Didymium minus	Lycogala epidendrum
		Cribraria microcarpa	Badhamia macrospora
		Arcyria denudata
		Cribraria splendens
		Cribraria argillacea
		Cribraria piriformis
		Stemonitis axifera
		Comatricha laxa
		Stemonitopsis typhina
		Stemonitopsis hyperopta var. landewaldii
		Stemonaria laxiretis
		Stemonaria reticulospora
		Tubifera montana
		Willkommlangea reticulata
		Hemitrichia clavata
		Arcyria incarnata
		Trichia botrytis
		Trichia decipiens
		Lycogala epidendrum
		Cribraria atrofusca
		Stemonitis flavogenita
		Arcyria obvelata
