# Supplementary material for: Distribution characteristics and diversity of myxomycetes in three parallel rivers in Yunnan, China
Source: PLoS One. 2024 Jan 2;19(1):e0293260. doi: 10.1371/journal.pone.0293260 (PMC10760652; doi:10.1371/journal.pone.0293260)
Supplement: S8 Table — (XLSX) [file pone.0293260.s008.xlsx]

## Sheet: Sheet1
Species records in different forest types
No.	Genus	Species	CF										BF				CBF
			YLSM	YTM	QHM	JGM	LJM	XSQ	MK	YGM	PDC	BLSM	GMNR	BMSM	TLG	GMNP	ZXM	SL	FGDX,EMD,BZW	DGM	JCM	QPM	CSM	JZM	TBM	LFM
1	Cribraria	Cribraria argillacea	1	0	0	0	0	0	4	0	0	2	0	9	0	0	0	0	0	0	0	0	0	0	0	0
2		Cribraria atrofusca	0	0	0	0	0	0	1	0	0	0	0	0	0	0	0	0	0	0	0	0	0	0	0	0
3		Cribraria aurantiaca	2	0	0	0	0	1	0	0	0	0	0	1	0	0	0	2	0	0	0	0	0	0	2	2
4		Cribraria cancellata	1	0	3	8	0	0	2	0	2	2	0	1	0	1	3	0	3	0	0	0	0	2	0	1
5		Cribraria media	0	0	0	0	0	0	0	0	0	0	0	0	0	0	0	13	0	0	0	0	0	0	0	0
6		Cribraria microcarpa	0	0	0	1	0	0	0	0	0	0	0	0	0	0	0	0	0	0	0	0	0	0	0	0
7		Cribraria mirabilis	0	0	0	0	0	0	4	0	0	3	0	6	0	0	0	0	0	0	0	0	0	2	0	0
8		Cribraria persoonii	0	1	0	2	0	1	0	0	0	0	0	0	0	0	0	0	0	0	0	0	0	0	0	0
9		Cribraria piriformis	0	0	0	0	0	0	0	0	0	6	0	3	0	0	0	0	0	0	0	0	0	0	0	0
10		Cribraria purpurea	0	0	8	0	0	0	0	0	0	0	0	0	0	0	0	0	0	0	0	0	0	0	0	0
11		Cribraria splendens	3	0	0	0	0	0	0	0	0	0	0	2	0	0	3	1	0	0	0	0	0	0	0	2
12		Cribraria stellifera	0	0	0	0	3	0	0	0	0	0	0	0	0	0	0	0	0	0	0	0	0	0	0	0
13		Cribraria tenella	0	0	0	0	0	0	0	0	0	0	0	0	0	0	0	0	1	0	0	0	0	0	0	0
14		Cribraria vulgaris	0	0	0	1	1	0	3	0	0	2	0	2	0	0	0	0	0	0	0	0	0	0	0	0
15	Licea	Licea minima	0	0	0	0	0	0	0	0	0	0	0	0	0	0	0	0	0	0	0	1	0	0	0	0
16	Lycogala	Lycogala epidendrum	0	0	0	0	0	0	7	0	3	0	0	3	0	0	0	0	0	0	0	0	0	0	0	0
17		Lycogala conicum	0	0	1	0	0	0	0	0	0	0	0	0	0	0	0	0	0	0	0	0	0	0	0	0
18	Tubifera	Tubifera applanata	0	0	0	0	0	0	0	0	0	0	0	0	0	0	0	0	0	2	0	0	0	0	0	0
19		Tubifera dimorphotheca	0	0	0	0	0	0	0	0	0	0	0	0	0	3	0	0	0	0	0	0	0	0	0	0
20		Tubifera ferruginosa	1	0	0	1	0	0	2	1	0	0	0	0	0	0	0	0	0	0	0	1	0	0	0	0
21		Tubifera montana	0	0	0	0	0	0	0	0	0	0	0	3	0	0	0	0	0	0	0	0	0	0	0	0
22	Badhamia	Badhamia macrospora	0	0	0	0	0	0	0	0	1	0	0	0	0	0	0	0	0	0	0	0	0	0	0	0
23	Craterium	Craterium aureum	0	0	0	0	0	0	0	0	4	0	0	0	0	0	0	0	0	0	0	0	0	0	0	0
24		Craterium leucocephalum	0	12	0	0	0	0	0	0	0	0	0	0	0	0	1	0	0	4	4	0	0	0	0	0
25		Craterium leucocephalum var. cylindricum	0	0	0	0	0	0	0	0	0	0	0	0	0	0	0	0	0	0	0	0	0	0	4	0
26		Craterium minutum	0	0	1	0	0	0	0	0	5	0	0	0	0	0	0	0	0	0	0	0	1	1	0	0
27		Craterium minutum var. brunneum	0	0	0	0	0	0	0	0	0	0	0	0	0	0	1	0	0	0	0	0	0	0	0	0
28		Craterium reticulatum	0	0	0	0	0	0	0	0	0	0	0	0	0	0	0	5	0	0	0	2	0	0	0	0
29	Fuligo	Fuligo septica	0	0	0	0	0	0	0	0	0	0	0	0	0	0	0	0	0	0	0	0	0	0	1	0
30	Leocarpus	Leocarpus fragilis	0	0	8	0	0	0	0	0	0	0	0	0	0	0	0	0	0	0	0	0	0	0	0	0
31	Physarum	Physarum album	0	3	1	0	2	2	0	0	6	1	2	4	0	0	4	3	0	0	0	2	1	0	1	6
32		Physarum auriscalpium	0	0	0	0	0	0	0	0	0	0	0	0	0	0	1	1	0	0	0	0	0	0	0	0
33		Physarum bivalve	0	0	0	0	0	0	0	1	3	4	0	0	0	0	0	0	0	0	0	0	0	1	0	0
34		Physarum bogoriense	0	0	0	0	0	0	0	0	0	0	0	0	0	0	0	0	0	0	0	0	1	0	0	0
35		Physarum citrinum	0	0	0	0	0	0	0	0	0	0	0	0	0	0	0	0	0	0	2	0	2	0	0	0
36		Physarum didermoides	0	0	0	0	0	0	0	0	0	0	0	0	0	0	0	0	0	0	0	0	1	0	0	0
37		Physarum galbeum	1	0	0	0	0	0	0	0	0	0	0	0	0	0	0	0	0	0	0	0	0	0	0	0
38		Physarum leucophaeum	0	0	0	0	0	0	0	0	0	0	0	0	0	0	0	0	0	0	0	0	0	0	0	2
39		physarum leucopus	0	1	0	0	0	0	0	0	0	0	0	0	0	0	0	0	0	0	0	0	0	0	0	0
40		Physarum melleum	0	0	0	0	0	0	0	0	0	1	0	0	3	0	0	3	2	2	0	0	1	2	0	0
41		Physarum newtonii	0	1	0	0	0	0	0	0	0	0	0	0	0	0	0	0	0	0	0	0	0	0	0	0
42		Physarum oblatum	0	0	0	0	0	0	0	0	0	0	0	0	0	0	0	0	0	0	0	0	2	0	0	0
43		Physarum ovisporum	0	0	1	0	0	0	0	0	0	0	0	0	0	0	0	0	1	0	0	0	0	0	0	0
44		Physarum plicatum	0	0	0	0	0	0	0	0	0	0	0	0	0	0	1	0	0	0	0	0	0	0	0	0
45		Physarum robustum	0	0	0	0	0	0	0	0	0	0	1	0	0	0	0	0	0	0	0	0	0	0	0	0
46		Physarum roseum	0	0	0	0	0	0	0	0	0	0	0	0	0	0	0	0	0	0	0	0	0	0	0	1
47		Physarum viride	0	0	2	0	1	0	1	0	10	2	3	4	1	5	4	6	0	0	0	10	1	1	0	1
48	Willkommlangea	Willkommlangea reticulata	0	0	0	0	0	0	0	0	0	0	0	3	0	0	0	0	0	0	0	0	0	0	0	0
49	Diachea	Diachea bulbillosa	0	0	0	0	0	0	0	1	0	0	0	0	0	0	0	0	0	0	0	0	0	1	0	0
50		Diachea leucopodia	0	1	0	0	0	0	0	2	0	2	0	0	0	0	0	0	0	0	0	0	2	4	0	0
51		Diachea splendens	0	0	0	0	0	0	0	0	0	0	0	0	1	0	0	0	0	0	0	0	1	0	0	0
52		Diachea subsessilis	0	0	0	0	0	0	0	1	0	0	0	0	0	0	0	0	0	0	0	0	0	0	0	0
53	Diderma	Diderma effusum	0	0	0	0	0	0	0	1	0	0	0	0	0	0	0	1	0	0	0	0	0	0	0	0
54		Diderma hemisphaericum	0	0	0	0	0	0	0	0	0	0	0	0	1	0	0	0	0	0	0	0	2	1	0	0
55		Diderma radiatum	0	0	0	0	0	0	0	0	0	0	0	0	0	0	0	2	0	0	0	0	0	0	0	0
56		Diderma rugosum	0	0	0	0	0	0	0	0	0	0	0	0	0	0	0	0	0	0	0	0	1	0	0	0
57	Didymium	Didymium columellacavum	1	0	0	0	0	0	0	0	0	0	0	0	0	0	0	0	0	0	0	0	0	1	0	0
58		Didymium comatum	0	0	0	0	0	0	0	0	0	0	0	0	0	0	0	0	0	0	0	0	0	2	0	0
59		Didymium crustaceum	0	0	0	0	0	0	0	0	0	0	0	0	0	0	0	0	0	0	0	0	5	0	0	0
60		Didymium difforme	0	0	0	0	0	0	0	0	0	0	0	0	0	0	0	0	0	0	0	0	2	0	0	0
61		Didymium flexuosum	0	0	0	0	0	0	0	0	0	0	0	0	0	0	0	0	2	0	0	0	0	0	0	0
62		Didymium leoninum	0	0	0	0	0	0	0	0	0	0	0	0	0	0	0	0	0	0	0	0	6	0	0	0
63		Didymium megalosporum	0	0	0	0	11	0	0	0	0	0	0	0	0	0	1	7	0	0	0	2	0	4	0	2
64		Didymium minus	1	0	0	0	2	0	0	0	0	0	0	0	0	0	0	0	0	0	0	0	0	0	0	0
65		Didymium nigripes	0	3	0	0	0	0	0	1	0	0	1	0	0	0	2	3	0	0	0	0	3	2	9	1
66		Didymium squamulosum	3	0	0	0	1	0	0	0	0	0	0	0	0	0	0	0	2	1	0	0	1	0	1	0
67		Didymium verrucosporum	0	0	0	0	1	0	0	0	0	0	0	0	0	0	0	0	0	0	0	0	0	0	0	0
68	Lepidoderma	Lepidoderma tigrinum	0	0	0	0	0	0	0	0	0	0	0	0	0	0	0	1	0	0	0	0	0	0	0	0
69	Lamproderma	Lamproderma scintillans	0	0	1	0	6	0	2	0	1	0	3	2	0	0	1	1	0	0	0	0	0	0	0	1
70	Comatricha	Comatricha fragilis	0	0	0	0	0	0	0	0	0	0	0	0	0	0	0	2	0	0	0	0	0	0	0	0
71		Comatricha laxa	1	0	0	0	0	0	0	0	1	0	0	7	0	0	0	0	0	0	0	1	0	0	0	0
72		Comatricha nigra	0	0	0	0	1	0	0	0	0	0	0	2	0	0	0	0	0	0	0	0	0	0	0	0
73		Comatricha pellucida	0	0	0	0	0	0	0	0	0	1	0	0	0	0	0	0	0	0	0	0	0	0	0	0
74		Comatricha pulchella	0	0	0	0	0	0	0	0	0	0	0	0	0	0	0	1	0	0	1	0	0	0	0	0
75		Comatricha tenerrima	0	0	0	0	0	0	0	0	0	0	1	0	0	0	1	0	0	0	0	0	0	0	0	0
76	Enerthenema	Enerthenema papillatum	0	0	0	0	0	0	0	0	0	0	0	0	0	0	0	0	0	0	0	2	0	0	3	0
77	Collaria	Collaria arcyrionema	0	0	0	0	0	0	0	0	1	0	0	0	0	0	0	0	0	0	0	0	0	0	0	0
78	Macbrideola	Macbrideola synsporos	0	0	0	0	0	0	0	0	0	0	0	0	0	0	0	0	0	0	0	0	0	0	0	0
79	Stemonaria	Stemonaria fuscoides	0	0	0	0	0	0	0	0	0	2	0	0	0	0	0	0	0	0	0	0	0	0	0	0
80		Stemonaria irregularis	0	0	0	0	0	0	0	0	0	0	0	0	0	0	5	0	0	0	0	0	0	0	0	0
81		Stemonaria laxiretis	0	0	0	0	0	0	0	0	0	0	0	1	0	0	0	0	0	0	0	0	0	0	0	0
82		Stemonaria longa	0	0	0	0	0	0	0	0	0	0	1	0	0	0	0	0	0	0	0	0	0	0	0	0
83		Stemonaria reticulospora	0	0	0	0	0	0	0	0	0	0	0	1	0	0	0	0	0	0	0	0	0	0	0	0
84	Stemonitis	Stemonitis axifera	0	0	0	0	0	0	3	0	0	0	0	1	0	0	0	0	0	0	0	0	0	0	1	0
85		Stemonitis flavogenita	0	0	0	0	0	0	2	0	0	0	0	0	1	0	0	0	0	0	0	0	0	0	0	0
86		Stemonitis fusca	0	0	0	0	0	0	0	0	0	0	0	0	0	0	1	0	0	1	0	0	2	0	0	0
87		Stemonitis marjana	0	0	0	0	0	0	0	0	0	0	0	0	0	0	0	0	2	0	0	0	0	0	0	0
88		Stemonitis smithii	1	0	0	0	0	0	0	0	0	0	0	0	0	0	0	0	0	0	0	0	0	0	0	0
89		Stemonitis splendens	0	0	0	0	0	0	0	0	0	0	1	3	0	0	0	0	1	0	0	0	0	2	0	4
90	Stemonitopsis	Stemonitopsis hyperopta var. landewaldii	0	0	0	0	0	0	0	0	0	0	0	3	0	0	0	0	0	0	0	0	0	0	0	0
91		Stemonitopsis typhina	0	0	0	0	0	0	2	0	1	0	0	3	0	0	1	0	0	0	0	0	0	0	0	3
92	Symphytocarpus	Symphytocarpus flaccidus	0	0	0	0	0	0	0	0	0	0	0	0	0	0	0	1	0	0	0	0	0	0	0	0
93	Arcyodes	Arcyodes incarnata	0	0	4	0	0	0	0	0	0	0	0	0	0	0	0	0	0	0	0	0	0	0	0	0
94	Arcyria	Arcyria cinerea	0	4	0	3	1	0	0	5	1	2	3	9	4	5	4	0	0	0	0	5	1	0	2	9
95		Arcyria denudata	1	1	0	3	0	0	0	0	0	0	0	0	1	3	0	2	1	0	0	0	0	0	0	0
96		Arcyria globosa	0	0	0	0	0	0	0	0	0	0	0	0	0	1	0	0	0	0	0	0	0	0	0	0
97		Arcyria incarnata	3	0	0	0	0	0	1	0	0	0	0	2	0	0	0	0	0	0	0	0	0	0	0	0
98		Arcyria insignis	0	0	0	0	0	0	0	0	0	0	0	0	0	0	0	0	1	0	0	0	0	0	0	0
99		Arcyria obvelata	0	0	0	0	0	0	1	0	0	0	0	0	0	0	0	0	0	0	0	1	0	0	0	0
100		Arcyria occidentalis	0	0	0	0	0	0	0	0	0	0	0	0	0	0	0	3	0	0	0	0	0	0	0	0
101		Arcyria oerstedii	0	0	0	0	0	0	0	0	0	0	0	0	0	4	0	0	0	0	0	0	4	0	0	0
102		Arcyria pomiformis	1	0	0	0	0	0	2	0	0	0	0	1	0	0	0	0	0	0	0	0	1	0	0	0
103		Arcyria versicolor	0	0	0	0	0	0	0	0	1	0	0	0	0	0	0	0	0	0	0	1	0	0	0	0
104	Hemitrichia	Hemitrichia calyculata	0	0	0	0	0	0	0	2	0	1	0	1	0	3	5	3	1	1	0	0	3	0	0	3
105		Hemitrichia clavata	0	0	4	0	0	0	0	0	4	0	0	2	0	1	0	3	0	0	0	0	0	0	0	1
106		Hemitrichia serpula	0	1	1	0	0	0	1	7	0	8	0	0	0	1	0	0	2	0	0	0	0	0	0	0
107	Perichaena	Perichaena depressa	0	0	0	0	0	0	0	2	2	0	0	0	0	0	0	0	0	0	0	0	0	5	0	0
108		Perichaena vermicularis	0	0	0	0	0	0	0	0	0	0	0	0	0	0	0	0	0	0	0	0	0	0	5	1
109	Trichia	Trichia affinis	0	0	0	0	0	0	0	0	0	0	0	0	0	0	0	3	0	0	0	0	0	0	0	0
110		Trichia botrytis	0	0	3	0	0	0	0	0	0	0	0	2	0	0	0	0	0	0	0	0	0	0	0	0
111		Trichia decipiens	0	0	7	0	0	0	0	0	0	0	0	8	0	0	0	7	0	0	0	0	0	0	0	0
112		Trichia favoginea	0	0	6	0	0	0	0	0	0	0	0	0	0	0	0	0	1	0	0	0	0	0	0	0
113		Trichia lutescens	0	0	2	0	0	0	0	0	0	0	0	0	0	0	0	0	0	0	0	0	0	0	0	0
114		Trichia persimilis	0	0	1	0	0	0	0	0	1	0	0	0	0	0	0	0	0	0	0	0	0	0	0	1
115		Trichia scabra	0	0	0	0	0	0	0	0	0	0	0	0	0	0	0	0	0	0	0	0	1	0	0	0
116		Trichia subfusca	0	0	1	0	0	0	0	0	0	0	0	0	0	0	0	0	0	0	0	0	0	0	0	0
117		Trichia varia	0	0	1	0	0	0	0	0	0	0	0	0	0	0	0	0	0	0	0	0	0	0	0	0
