# Supplementary material for: Distribution characteristics and diversity of myxomycetes in three parallel rivers in Yunnan, China
Source: PLoS One. 2024 Jan 2;19(1):e0293260. doi: 10.1371/journal.pone.0293260 (PMC10760652; doi:10.1371/journal.pone.0293260)
Supplement: S9 Table — (XLSX) [file pone.0293260.s009.xlsx]

## Sheet: Sheet1
Species records in different river valleys
No.	Genus	Species	WNR(West of Nujiang River)				LRV(Lancang River Valley)			JRV(Jinsha River Valley )								EJR(East of Jinsha River)
			GMNR	LFM	GMNP	FGDX,EMD,BZW	TBM	BLSM	SL	CSM	JZM	XSQ	YGM	LJM	JGM	BMSM	MK	YLSM	TLG	QHM	PDC
1	Cribraria	Cribraria argillacea	0	0	0	0	0	2	0	0	0	0	0	0	0	9	4	1	0	0	0
2		Cribraria atrofusca	0	0	0	0	0	0	0	0	0	0	0	0	0	0	1	0	0	0	0
3		Cribraria aurantiaca	0	2	0	0	2	0	2	0	0	1	0	0	0	1	0	2	0	0	0
4		Cribraria cancellata	0	1	1	3	0	2	0	0	2	0	0	0	8	1	2	1	0	3	2
5		Cribraria media	0	0	0	0	0	0	13	0	0	0	0	0	0	0	0	0	0	0	0
6		Cribraria microcarpa	0	0	0	0	0	0	0	0	0	0	0	0	1	0	0	0	0	0	0
7		Cribraria mirabilis	0	0	0	0	0	3	0	0	2	0	0	0	0	6	4	0	0	0	0
8		Cribraria persoonii	0	0	0	0	0	0	0	0	0	1	0	0	2	0	0	0	0	0	0
9		Cribraria piriformis	0	0	0	0	0	6	0	0	0	0	0	0	0	3	0	0	0	0	0
10		Cribraria purpurea	0	0	0	0	0	0	0	0	0	0	0	0	0	0	0	0	0	8	0
11		Cribraria splendens	0	2	0	0	0	0	1	0	0	0	0	0	0	2	0	3	0	0	0
12		Cribraria stellifera	0	0	0	0	0	0	0	0	0	0	0	3	0	0	0	0	0	0	0
13		Cribraria tenella	0	0	0	1	0	0	0	0	0	0	0	0	0	0	0	0	0	0	0
14		Cribraria vulgaris	0	0	0	0	0	2	0	0	0	0	0	1	1	2	3	0	0	0	0
15	Licea	Licea minima	0	0	0	0	0	0	0	0	0	0	0	0	0	0	0	0	0	0	0
16	Lycogala	Lycogala epidendrum	0	0	0	0	0	0	0	0	0	0	0	0	0	3	7	0	0	0	3
17		Lycogala conicum	0	0	0	0	0	0	0	0	0	0	0	0	0	0	0	0	0	1	0
18	Tubifera	Tubifera applanata	0	0	0	0	0	0	0	0	0	0	0	0	0	0	0	0	0	0	0
19		Tubifera dimorphotheca	0	0	3	0	0	0	0	0	0	0	0	0	0	0	0	0	0	0	0
20		Tubifera ferruginosa	0	0	0	0	0	0	0	0	0	0	1	0	1	0	2	1	0	0	0
21		Tubifera montana	0	0	0	0	0	0	0	0	0	0	0	0	0	3	0	0	0	0	0
22	Badhamia	Badhamia macrospora	0	0	0	0	0	0	0	0	0	0	0	0	0	0	0	0	0	0	1
23	Craterium	Craterium aureum	0	0	0	0	0	0	0	0	0	0	0	0	0	0	0	0	0	0	4
24		Craterium leucocephalum	0	0	0	0	0	0	0	0	0	0	0	0	0	0	0	0	0	0	0
25		Craterium leucocephalum var. cylindricum	0	0	0	0	4	0	0	0	0	0	0	0	0	0	0	0	0	0	0
26		Craterium minutum	0	0	0	0	0	0	0	1	1	0	0	0	0	0	0	0	0	1	5
27		Craterium minutum var. brunneum	0	0	0	0	0	0	0	0	0	0	0	0	0	0	0	0	0	0	0
28		Craterium reticulatum	0	0	0	0	0	0	5	0	0	0	0	0	0	0	0	0	0	0	0
29	Fuligo	Fuligo septica	0	0	0	0	1	0	0	0	0	0	0	0	0	0	0	0	0	0	0
30	Leocarpus	Leocarpus fragilis	0	0	0	0	0	0	0	0	0	0	0	0	0	0	0	0	0	8	0
31	Physarum	Physarum album	2	6	0	0	1	1	3	1	0	2	0	2	0	4	0	0	0	1	6
32		Physarum auriscalpium	0	0	0	0	0	0	1	0	0	0	0	0	0	0	0	0	0	0	0
33		Physarum bivalve	0	0	0	0	0	4	0	0	1	0	1	0	0	0	0	0	0	0	3
34		Physarum bogoriense	0	0	0	0	0	0	0	1	0	0	0	0	0	0	0	0	0	0	0
35		Physarum citrinum	0	0	0	0	0	0	0	2	0	0	0	0	0	0	0	0	0	0	0
36		Physarum didermoides	0	0	0	0	0	0	0	0	0	0	0	0	0	0	0	0	0	0	0
37		Physarum galbeum	0	0	0	0	0	0	0	0	0	0	0	0	0	0	0	1	0	0	0
38		Physarum leucophaeum	0	2	0	0	0	0	0	0	0	0	0	0	0	0	0	0	0	0	0
39		physarum leucopus	0	0	0	0	0	0	0	0	0	0	0	0	0	0	0	0	0	0	0
40		Physarum melleum	0	0	0	2	0	1	3	1	2	0	0	0	0	0	0	0	3	0	0
41		Physarum newtonii	0	0	0	0	0	0	0	0	0	0	0	0	0	0	0	0	0	0	0
42		Physarum oblatum	0	0	0	0	0	0	0	2	0	0	0	0	0	0	0	0	0	0	0
43		Physarum ovisporum	0	0	0	1	0	0	0	0	0	0	0	0	0	0	0	0	0	1	0
44		Physarum plicatum	0	0	0	0	0	0	0	0	0	0	0	0	0	0	0	0	0	0	0
45		Physarum robustum	1	0	0	0	0	0	0	0	0	0	0	0	0	0	0	0	0	0	0
46		Physarum roseum	0	1	0	0	0	0	0	0	0	0	0	0	0	0	0	0	0	0	0
47		Physarum viride	3	1	5	0	0	2	6	1	1	0	0	1	0	4	1	0	1	2	10
48	Willkommlangea	Willkommlangea reticulata	0	0	0	0	0	0	0	0	0	0	0	0	0	3	0	0	0	0	0
49	Diachea	Diachea bulbillosa	0	0	0	0	0	0	0	0	1	0	1	0	0	0	0	0	0	0	0
50		Diachea leucopodia	0	0	0	0	0	2	0	2	4	0	2	0	0	0	0	0	0	0	0
51		Diachea splendens	0	0	0	0	0	0	0	1	0	0	0	0	0	0	0	0	1	0	0
52		Diachea subsessilis	0	0	0	0	0	0	0	0	0	0	1	0	0	0	0	0	0	0	0
53	Diderma	Diderma effusum	0	0	0	0	0	0	1	0	0	0	1	0	0	0	0	0	0	0	0
54		Diderma hemisphaericum	0	0	0	0	0	0	0	2	1	0	0	0	0	0	0	0	1	0	0
55		Diderma radiatum	0	0	0	0	0	0	2	0	0	0	0	0	0	0	0	0	0	0	0
56		Diderma rugosum	0	0	0	0	0	0	0	1	0	0	0	0	0	0	0	0	0	0	0
57	Didymium	Didymium columellacavum	0	0	0	0	0	0	0	0	1	0	0	0	0	0	0	1	0	0	0
58		Didymium comatum	0	0	0	0	0	0	0	0	2	0	0	0	0	0	0	0	0	0	0
59		Didymium crustaceum	0	0	0	0	0	0	0	5	0	0	0	0	0	0	0	0	0	0	0
60		Didymium difforme	0	0	0	0	0	0	0	2	0	0	0	0	0	0	0	0	0	0	0
61		Didymium flexuosum	0	0	0	2	0	0	0	0	0	0	0	0	0	0	0	0	0	0	0
62		Didymium leoninum	0	0	0	0	0	0	0	6	0	0	0	0	0	0	0	0	0	0	0
63		Didymium megalosporum	0	2	0	0	0	0	7	0	4	0	0	11	0	0	0	0	0	0	0
64		Didymium minus	0	0	0	0	0	0	0	0	0	0	0	2	0	0	0	1	0	0	0
65		Didymium nigripes	1	1	0	0	9	0	3	3	2	0	1	0	0	0	0	0	0	0	0
66		Didymium squamulosum	0	0	0	2	1	0	0	1	0	0	0	1	0	0	0	3	0	0	0
67		Didymium verrucosporum	0	0	0	0	0	0	0	0	0	0	0	1	0	0	0	0	0	0	0
68	Lepidoderma	Lepidoderma tigrinum	0	0	0	0	0	0	1	0	0	0	0	0	0	0	0	0	0	0	0
69	Lamproderma	Lamproderma scintillans	3	1	0	0	0	0	1	0	0	0	0	6	0	2	2	0	0	1	1
70	Comatricha	Comatricha fragilis	0	0	0	0	0	0	2	0	0	0	0	0	0	0	0	0	0	0	0
71		Comatricha laxa	0	0	0	0	0	0	0	0	0	0	0	0	0	7	0	1	0	0	1
72		Comatricha nigra	0	0	0	0	0	0	0	0	0	0	0	1	0	2	0	0	0	0	0
73		Comatricha pellucida	0	0	0	0	0	1	0	0	0	0	0	0	0	0	0	0	0	0	0
74		Comatricha pulchella	0	0	0	0	0	0	1	0	0	0	0	0	0	0	0	0	0	0	0
75		Comatricha tenerrima	1	0	0	0	0	0	0	0	0	0	0	0	0	0	0	0	0	0	0
76	Enerthenema	Enerthenema papillatum	0	0	0	0	3	0	0	0	0	0	0	0	0	0	0	0	0	0	0
77	Collaria	Collaria arcyrionema	0	0	0	0	0	0	0	0	0	0	0	0	0	0	0	0	0	0	1
78	Macbrideola	Macbrideola synsporos	0	0	0	0	0	0	0	0	0	0	0	0	0	0	0	0	0	0	0
79	Stemonaria	Stemonaria fuscoides	0	0	0	0	0	2	0	0	0	0	0	0	0	0	0	0	0	0	0
80		Stemonaria irregularis	0	0	0	0	0	0	0	0	0	0	0	0	0	0	0	0	0	0	0
81		Stemonaria laxiretis	0	0	0	0	0	0	0	0	0	0	0	0	0	1	0	0	0	0	0
82		Stemonaria longa	1	0	0	0	0	0	0	0	0	0	0	0	0	0	0	0	0	0	0
83		Stemonaria reticulospora	0	0	0	0	0	0	0	0	0	0	0	0	0	1	0	0	0	0	0
84	Stemonitis	Stemonitis axifera	0	0	0	0	1	0	0	0	0	0	0	0	0	1	3	0	0	0	0
85		Stemonitis flavogenita	0	0	0	0	0	0	0	0	0	0	0	0	0	0	2	0	1	0	0
86		Stemonitis fusca	0	0	0	0	0	0	0	2	0	0	0	0	0	0	0	0	0	0	0
87		Stemonitis marjana	0	0	0	2	0	0	0	0	0	0	0	0	0	0	0	0	0	0	0
88		Stemonitis smithii	0	0	0	0	0	0	0	0	0	0	0	0	0	0	0	1	0	0	0
89		Stemonitis splendens	1	4	0	1	0	0	0	0	2	0	0	0	0	3	0	0	0	0	0
90	Stemonitopsis	Stemonitopsis hyperopta var. landewaldii	0	0	0	0	0	0	0	0	0	0	0	0	0	3	0	0	0	0	0
91		Stemonitopsis typhina	0	3	0	0	0	0	0	0	0	0	0	0	0	3	2	0	0	0	1
92	Symphytocarpus	Symphytocarpus flaccidus	0	0	0	0	0	0	1	0	0	0	0	0	0	0	0	0	0	0	0
93	Arcyodes	Arcyodes incarnata	0	0	0	0	0	0	0	0	0	0	0	0	0	0	0	0	0	4	0
94	Arcyria	Arcyria cinerea	3	9	5	0	2	2	0	1	0	0	5	1	3	9	0	0	4	0	1
95		Arcyria denudata	0	0	3	1	0	0	2	0	0	0	0	0	3	0	0	1	1	0	0
96		Arcyria globosa	0	0	1	0	0	0	0	0	0	0	0	0	0	0	0	0	0	0	0
97		Arcyria incarnata	0	0	0	0	0	0	0	0	0	0	0	0	0	2	1	3	0	0	0
98		Arcyria insignis	0	0	0	1	0	0	0	0	0	0	0	0	0	0	0	0	0	0	0
99		Arcyria obvelata	0	0	0	0	0	0	0	0	0	0	0	0	0	0	1	0	0	0	0
100		Arcyria occidentalis	0	0	0	0	0	0	3	0	0	0	0	0	0	0	0	0	0	0	0
101		Arcyria oerstedii	0	0	4	0	0	0	0	4	0	0	0	0	0	0	0	0	0	0	0
102		Arcyria pomiformis	0	0	0	0	0	0	0	1	0	0	0	0	0	1	2	1	0	0	0
103		Arcyria versicolor	0	0	0	0	0	0	0	0	0	0	0	0	0	0	0	0	0	0	1
104	Hemitrichia	Hemitrichia calyculata	0	3	3	1	0	1	3	3	0	0	2	0	0	1	0	0	0	0	0
105		Hemitrichia clavata	0	1	1	0	0	0	3	0	0	0	0	0	0	2	0	0	0	4	4
106		Hemitrichia serpula	0	0	1	2	0	8	0	0	0	0	7	0	0	0	1	0	0	1	0
107	Perichaena	Perichaena depressa	0	0	0	0	0	0	0	0	5	0	2	0	0	0	0	0	0	0	2
108		Perichaena vermicularis	0	1	0	0	5	0	0	0	0	0	0	0	0	0	0	0	0	0	0
109	Trichia	Trichia affinis	0	0	0	0	0	0	3	0	0	0	0	0	0	0	0	0	0	0	0
110		Trichia botrytis	0	0	0	0	0	0	0	0	0	0	0	0	0	2	0	0	0	3	0
111		Trichia decipiens	0	0	0	0	0	0	7	0	0	0	0	0	0	8	0	0	0	7	0
112		Trichia favoginea	0	0	0	1	0	0	0	0	0	0	0	0	0	0	0	0	0	6	0
113		Trichia lutescens	0	0	0	0	0	0	0	0	0	0	0	0	0	0	0	0	0	2	0
114		Trichia persimilis	0	1	0	0	0	0	0	0	0	0	0	0	0	0	0	0	0	1	1
115		Trichia scabra	0	0	0	0	0	0	0	1	0	0	0	0	0	0	0	0	0	0	0
116		Trichia subfusca	0	0	0	0	0	0	0	0	0	0	0	0	0	0	0	0	0	1	0
117		Trichia varia	0	0	0	0	0	0	0	0	0	0	0	0	0	0	0	0	0	1	0
